# Supplementary material for: Modified Benzoxazole-Based VEGFR-2 Inhibitors and Apoptosis Inducers: Design, Synthesis, and Anti-Proliferative Evaluation
Source: Molecules. 2022 Aug 8;27(15):5047. doi: 10.3390/molecules27155047 (PMC9370530; doi:10.3390/molecules27155047)
Supplement: Supplementary file 1 [file molecules-27-05047-s001.zip]

Archive with 1 entries (1 files):
- molecules-1851022-supplementary.pdf
